# Supplementary material for: Snake W Sex Chromosome: The Shadow of Ancestral Amniote Super-Sex Chromosome
Source: Cells. 2020 Oct 31;9(11):2386. doi: 10.3390/cells9112386 (PMC7692289; doi:10.3390/cells9112386)
Supplement: Supplementary file 1 [file cells-09-02386-s001.zip]

Archive with 1 entries (1 files):
- cells-983167-supplementary.7z
